# Supplementary material for: Quantum Chemical Study Aimed at Modeling Efficient Aza-BODIPY NIR Dyes: Molecular and Electronic Structure, Absorption, and Emission Spectra
Source: Molecules. 2020 Nov 17;25(22):5361. doi: 10.3390/molecules25225361 (PMC7698449; doi:10.3390/molecules25225361)
Supplement: Supplementary file 1 [file molecules-25-05361-s001.zip]

Archive with 2 entries (2 files):
- molecules-970498-supplementary.pdf
- Supplementary Materials 2.pdf
